# Supplementary material for: psiCLIP reveals dynamic RNA binding by DEAH-box helicases before and after exon ligation
Source: Nat Commun. 2021 Mar 5;12:1488. doi: 10.1038/s41467-021-21745-9 (PMC7935899; doi:10.1038/s41467-021-21745-9)
Supplement: Supplementary file 3 — Supplementary Data 1 [file 41467_2021_21745_MOESM3_ESM.xlsx]

## Sheet: E-MTAB-8895.sdrf
Sample Name	Substrate splice site	Protein	Mutant?	Replicate	Substrate	Flag tagged?	Complex/condition	Used in figure	RT primer	3' Linker
ctrl_no_FLAGed_protein_UV_ACT1_AC_exp21	AC	SmB	wt	rep1	ACT1	FALSE	C	2	/5Phos/WWWATCAGNNNNAGATCGGAAGAGCGTCGTGAT/iSp18/GGATCC /iSp18/TACTGAACCGC-3’	/5Phos/AG ATC GGA AGA GCG GTT CAG AAA AAA AAA AAA /iAzideN/AA AAA AAA AAA A/3Bio/
ctrl_no_FLAGed_protein_UV_UBC4_AC_long_exp15	AC	Prp16	wt	rep3	UBC4	FALSE	C	3	/5Phos/WWWTATTCNNNNAGATCGGAAGAGCGTCGTGAT/iSp18/GGATCC /iSp18/TACTGAACCGC-3’	/5Phos/AG ATC GGA AGA GCG GTT CAG AAA AAA AAA AAA /iAzideN/AA AAA AAA AAA A/3Bio/
ctrl_no_FLAGed_protein_UV_UBC4_AC_short_exp4_8	AC	SmB	wt	rep1	UBC4	FALSE	C	2	/5Phos/WWWAAGGTNNNNAGATCGGAAGAGCGTCGTGAT/iSp18/GGATCC /iSp18/TACTGAACCGC-3’	/5Phos/AG ATC GGA AGA GCG GTT CAG AAA AAA AAA AAA /iAzideN/AA AAA AAA AAA A/3Bio/
ctrl_no_FLAGed_protein_UV_UBC4_WT_long_exp16	WT	Prp16	dn	rep3	UBC4	FALSE	C	3	/5Phos/WWWACGCANNNNAGATCGGAAGAGCGTCGTGAT/iSp18/GGATCC /iSp18/TACTGAACCGC-3’	/5Phos/AG ATC GGA AGA GCG GTT CAG AAA AAA AAA AAA /iAzideN/AA AAA AAA AAA A/3Bio/
ctrl_notag_Prp16_G378A_ACT1_WText20_DBR1_exp33	WT	Prp16	dn	rep1	ACT1	FALSE	ext20	4	/5Phos/WWWTCCGGNNNNAGATCGGAAGAGCGTCGTGAT/iSp18/GGATCC /iSp18/TACTGAACCGC-3’	/5Phos/WN ATT AGA TCG GAA GAG CGG TTC AG/3Bio/
ctrl_notag_Prp16_G378A_ACT1_WText20_DBR1_exp43	WT	Prp16	dn	rep2	ACT1	FALSE	ext20	4	/5Phos/WWWCCCTGNNNNAGATCGGAAGAGCGTCGTGAT/iSp18/GGATCC /iSp18/TACTGAACCGC-3’	/5Phos/WN ATT AGA TCG GAA GAG CGG TTC AG/3Bio/
ctrl_notag_Prp16_G378A_ACT1_WText40_DBR1_exp34	WT	Prp16	dn	rep1	ACT1	FALSE	ext40	4	/5Phos/WWWTCCGGNNNNAGATCGGAAGAGCGTCGTGAT/iSp18/GGATCC /iSp18/TACTGAACCGC-3’	/5Phos/WN TGC AGA TCG GAA GAG CGG TTC AG/3Bio/
ctrl_notag_Prp16_G378A_ACT1_WText40_DBR1_exp45	WT	Prp16	dn	rep2	ACT1	FALSE	ext40	4	/5Phos/WWWCGATCNNNNAGATCGGAAGAGCGTCGTGAT/iSp18/GGATCC /iSp18/TACTGAACCGC-3’	/5Phos/WN ATT AGA TCG GAA GAG CGG TTC AG/3Bio/
ctrl_notag_Prp16_G378A_ACT1_WTextSL_DBR1_exp35	WT	Prp16	dn	rep1	ACT1	FALSE	extSL	4	/5Phos/WWWTGCCTNNNNAGATCGGAAGAGCGTCGTGAT/iSp18/GGATCC /iSp18/TACTGAACCGC-3’	/5Phos/WN TTA AGA TCG GAA GAG CGG TTC AG/3Bio/
ctrl_notag_Prp16_G378A_ACT1_WTextSL_DBR1_exp44	WT	Prp16	dn	rep2	ACT1	FALSE	extSL	4	/5Phos/WWWCCCTGNNNNAGATCGGAAGAGCGTCGTGAT/iSp18/GGATCC /iSp18/TACTGAACCGC-3’	/5Phos/WN TGC AGA TCG GAA GAG CGG TTC AG/3Bio/
ctrl_notag_Prp16_G378A_UBC4_AC_long_DBR1_exp23	AC	Prp16	dn	rep1	UBC4	FALSE	C	3	/5Phos/WWWACGCANNNNAGATCGGAAGAGCGTCGTGAT/iSp18/GGATCC /iSp18/TACTGAACCGC-3’	/5Phos/WN CTG AGA TCG GAA GAG CGG TTC AG/3Bio/
ctrl_notag_Prp16_G378A_UBC4_WT_long_DBR1_exp24	WT	Prp16	dn	rep1	UBC4	FALSE	C	3	/5Phos/WWWACTTGNNNNAGATCGGAAGAGCGTCGTGAT/iSp18/GGATCC /iSp18/TACTGAACCGC-3’	/5Phos/WN CTG AGA TCG GAA GAG CGG TTC AG/3Bio/
ctrl_notag_Prp16_G378A_UV_UBC4_AC_long_exp30	AC	Prp16	dn	rep2	UBC4	FALSE	C	3	/5Phos/WWWAAATGNNNNAGATCGGAAGAGCGTCGTGAT/iSp18/GGATCC /iSp18/TACTGAACCGC-3’	/5Phos/WN CTG AGA TCG GAA GAG CGG TTC AG/3Bio/
ctrl_notag_Prp16_G378A_UV_UBC4_WT_long_exp30	WT	Prp16	dn	rep2	UBC4	FALSE	C	3	/5Phos/WWWAAGGTNNNNAGATCGGAAGAGCGTCGTGAT/iSp18/GGATCC /iSp18/TACTGAACCGC-3’	/5Phos/WN CTG AGA TCG GAA GAG CGG TTC AG/3Bio/
ctrl_notag_Prp22_K512A_UBC4_dG_long_DBR1_exp37	DG	Prp22	dn	rep1	UBC4	FALSE	Cstar	5	/5Phos/WWWTATTCNNNNAGATCGGAAGAGCGTCGTGAT/iSp18/GGATCC /iSp18/TACTGAACCGC-3’	/5Phos/WN TGC AGA TCG GAA GAG CGG TTC AG/3Bio/
ctrl_notag_Prp22_K512A_UBC4_dG_long_DBR1_exp38	DG	Prp22	dn	rep2	UBC4	FALSE	Cstar	5	/5Phos/WWWTTAAANNNNAGATCGGAAGAGCGTCGTGAT/iSp18/GGATCC /iSp18/TACTGAACCGC-3’	/5Phos/WN TGC AGA TCG GAA GAG CGG TTC AG/3Bio/
ctrl_notag_Prp22_K512A_UBC4_WT54_DBR1_exp36	WT	Prp22	dn	rep2	UBC4	FALSE	P	5	/5Phos/WWWTGCCTNNNNAGATCGGAAGAGCGTCGTGAT/iSp18/GGATCC /iSp18/TACTGAACCGC-3’	5Phos/WN CGT AGA TCG GAA GAG CGG TTC AG/3Bio
ctrl_notag_Prp22_K512A_UV_UBC4_WT54_exp28	WT	Prp22	dn	rep1	UBC4	FALSE	P	5	/5Phos/WWWTGCCTNNNNAGATCGGAAGAGCGTCGTGAT/iSp18/GGATCC /iSp18/TACTGAACCGC-3’	/5Phos/WN CTG AGA TCG GAA GAG CGG TTC AG/3Bio/
ctrl_notag_UBC4_AC_long_DBR1_exp23	AC	Prp16	wt	rep1	UBC4	FALSE	C	3	/5Phos/WWWACGCANNNNAGATCGGAAGAGCGTCGTGAT/iSp18/GGATCC /iSp18/TACTGAACCGC-3’	/5Phos/WN ATT AGA TCG GAA GAG CGG TTC AG/3Bio/
ctrl_notag_UBC4_dG_long_DBR1_exp37	DG	Prp22	wt	rep1	UBC4	FALSE	Cstar	5	/5Phos/WWWTATTCNNNNAGATCGGAAGAGCGTCGTGAT/iSp18/GGATCC /iSp18/TACTGAACCGC-3’	/5Phos/WN ATT AGA TCG GAA GAG CGG TTC AG/3Bio/
ctrl_notag_UBC4_dG_long_DBR1_exp38	DG	Prp22	wt	rep2	UBC4	FALSE	Cstar	5	/5Phos/WWWTTAAANNNNAGATCGGAAGAGCGTCGTGAT/iSp18/GGATCC /iSp18/TACTGAACCGC-3’	/5Phos/WN ATT AGA TCG GAA GAG CGG TTC AG/3Bio/
ctrl_notag_UV_ACT1_AC_exp29	AC	Prp16	wt	rep1	ACT1	FALSE	C	3	/5Phos/WWWTATTCNNNNAGATCGGAAGAGCGTCGTGAT/iSp18/GGATCC /iSp18/TACTGAACCGC-3’	/5Phos/WN ATT AGA TCG GAA GAG CGG TTC AG/3Bio/
ctrl_notag_UV_ACT1_AC_Prp16_DBR1_exp32	AC	Prp16	wt	rep3	ACT1	FALSE	C	3	/5Phos/WWWCAGATNNNNAGATCGGAAGAGCGTCGTGAT/iSp18/GGATCC /iSp18/TACTGAACCGC-3’	/5Phos/WN GGA AGA TCG GAA GAG CGG TTC AG/3Bio/
ctrl_notag_UV_ACT1_AC_Prp16_exp31	AC	Prp16	wt	rep2	ACT1	FALSE	C	3	/5Phos/WWWCTGATNNNNAGATCGGAAGAGCGTCGTGAT/iSp18/GGATCC /iSp18/TACTGAACCGC-3’	/5Phos/WN ATT AGA TCG GAA GAG CGG TTC AG/3Bio/
ctrl_notag_UV_ACT1_AC_Prp16_G378A_DBR1_exp32	AC	Prp16	dn	rep3	ACT1	FALSE	C	3	/5Phos/WWWCAGATNNNNAGATCGGAAGAGCGTCGTGAT/iSp18/GGATCC /iSp18/TACTGAACCGC-3’	/5Phos/WN CTG AGA TCG GAA GAG CGG TTC AG/3Bio/
ctrl_notag_UV_ACT1_AC_Prp16_G378A_exp29	AC	Prp16	dn	rep1	ACT1	FALSE	C	3	/5Phos/WWWTATTCNNNNAGATCGGAAGAGCGTCGTGAT/iSp18/GGATCC /iSp18/TACTGAACCGC-3’	/5Phos/WN CTG AGA TCG GAA GAG CGG TTC AG/3Bio/
ctrl_notag_UV_ACT1_AC_Prp16_G378A_exp31	AC	Prp16	dn	rep2	ACT1	FALSE	C	3	/5Phos/WWWATCAGNNNNAGATCGGAAGAGCGTCGTGAT/iSp18/GGATCC /iSp18/TACTGAACCGC-3’	/5Phos/WN CTG AGA TCG GAA GAG CGG TTC AG/3Bio/
ctrl_notag_UV_ACT1_WT_Prp16_G378A_DBR1_exp32	WT	Prp16	dn	rep3	ACT1	FALSE	C	3,4	/5Phos/WWWCCACANNNNAGATCGGAAGAGCGTCGTGAT/iSp18/GGATCC /iSp18/TACTGAACCGC-3’	/5Phos/WN CTG AGA TCG GAA GAG CGG TTC AG/3Bio/
ctrl_notag_UV_ACT1_WT_Prp16_G378A_exp29	WT	Prp16	dn	rep1	ACT1	FALSE	C	3	/5Phos/WWWTTAAANNNNAGATCGGAAGAGCGTCGTGAT/iSp18/GGATCC /iSp18/TACTGAACCGC-3’	/5Phos/WN CTG AGA TCG GAA GAG CGG TTC AG/3Bio/
ctrl_notag_UV_ACT1_WT_Prp16_G378A_exp31	WT	Prp16	dn	rep2	ACT1	FALSE	C	3,4	/5Phos/WWWCAAGCNNNNAGATCGGAAGAGCGTCGTGAT/iSp18/GGATCC /iSp18/TACTGAACCGC-3’	/5Phos/WN CTG AGA TCG GAA GAG CGG TTC AG/3Bio/
ctrl_notag_UV_UBC4_AC_long_exp30	AC	Prp16	wt	rep2	UBC4	FALSE	C	3	/5Phos/WWWAAATGNNNNAGATCGGAAGAGCGTCGTGAT/iSp18/GGATCC /iSp18/TACTGAACCGC-3’	/5Phos/WN ATT AGA TCG GAA GAG CGG TTC AG/3Bio/
ctrl_yeast_ACT1_3xMS2_Prp22_K512A_DBR1_exp_40	WT	Prp22	dn	rep2	ACT1	FALSE	P	5	/5Phos/WWWACGCANNNNAGATCGGAAGAGCGTCGTGAT/iSp18/GGATCC /iSp18/TACTGAACCGC-3’	/5Phos/WN CGT AGA TCG GAA GAG CGG TTC AG/3Bio/
ctrl_yeast_ACT1_3xMS2_Prp22_K512A_DBR1_exp_42	WT	Prp22	dn	rep1	ACT1	FALSE	P	5	/5Phos/WWWAGAGCNNNNAGATCGGAAGAGCGTCGTGAT/iSp18/GGATCC /iSp18/TACTGAACCGC-3’	/5Phos/WN CGT AGA TCG GAA GAG CGG TTC AG/3Bio/
ctrl_yeast_ACT1_dG_Prp22_DBR1_exp39	DG	Prp22	wt	rep1	ACT1	FALSE	Cstar	5,6	/5Phos/WWWAATACNNNNAGATCGGAAGAGCGTCGTGAT/iSp18/GGATCC /iSp18/TACTGAACCGC-3’	/5Phos/WN ATT AGA TCG GAA GAG CGG TTC AG/3Bio/
ctrl_yeast_ACT1_dG_Prp22_DBR1_exp41	DG	Prp22	wt	rep2	ACT1	FALSE	Cstar	5,6	/5Phos/WWWACTTGNNNNAGATCGGAAGAGCGTCGTGAT/iSp18/GGATCC /iSp18/TACTGAACCGC-3’	/5Phos/WN ATT AGA TCG GAA GAG CGG TTC AG/3Bio/
ctrl_yeast_ACT1_dG_Prp22_DBR1_Prp18kd_exp46	DG	Prp22	wt	rep1	ACT1	FALSE	Prp18KD	6	/5Phos/WWWCGTATNNNNAGATCGGAAGAGCGTCGTGAT/iSp18/GGATCC /iSp18/TACTGAACCGC-3’	/5Phos/WN ATT AGA TCG GAA GAG CGG TTC AG/3Bio/
ctrl_yeast_ACT1_dG_Prp22_DBR1_Prp18kd_exp47	DG	Prp22	wt	rep2	ACT1	FALSE	Prp18KD	6	/5Phos/WWWCGTATNNNNAGATCGGAAGAGCGTCGTGAT/iSp18/GGATCC /iSp18/TACTGAACCGC-3’	/5Phos/WN TGC AGA TCG GAA GAG CGG TTC AG/3Bio/
ctrl_yeast_ACT1_dG_Prp22_K512A_DBR1_exp39	DG	Prp22	dn	rep1	ACT1	FALSE	Cstar	5,6	/5Phos/WWWAATACNNNNAGATCGGAAGAGCGTCGTGAT/iSp18/GGATCC /iSp18/TACTGAACCGC-3’	/5Phos/WN TGC AGA TCG GAA GAG CGG TTC AG/3Bio/
ctrl_yeast_ACT1_dG_Prp22_K512A_DBR1_exp41	DG	Prp22	dn	rep2	ACT1	FALSE	Cstar	5,6	/5Phos/WWWACTTGNNNNAGATCGGAAGAGCGTCGTGAT/iSp18/GGATCC /iSp18/TACTGAACCGC-3’	/5Phos/WN TGC AGA TCG GAA GAG CGG TTC AG/3Bio/
ctrl_yeast_ACT1_dG_Prp22_K512A_DBR1_Prp18kd_exp50	DG	Prp22	dn	rep1	ACT1	FALSE	Prp18KD	6	/5Phos/WWWCTGTGNNNNAGATCGGAAGAGCGTCGTGAT/iSp18/GGATCC /iSp18/TACTGAACCGC-3’	/5Phos/WN AGG AGA TCG GAA GAG CGG TTC AG/3Bio/
ctrl_yeast_ACT1_dG_Prp22_K512A_DBR1_Prp18kd_exp51	DG	Prp22	dn	rep2	ACT1	FALSE	Prp18KD	6	/5Phos/WWWCTGTGNNNNAGATCGGAAGAGCGTCGTGAT/iSp18/GGATCC /iSp18/TACTGAACCGC-3’	/5Phos/WN CTG AGA TCG GAA GAG CGG TTC AG/3Bio/
ctrl_yeast_ACT1_WT_Prp22_DBR1_Prp18kd_exp48	AG	Prp22	wt	rep1	ACT1	FALSE	Prp18KD	6	/5Phos/WWWCTCGANNNNAGATCGGAAGAGCGTCGTGAT/iSp18/GGATCC /iSp18/TACTGAACCGC-3’	/5Phos/WN ATT AGA TCG GAA GAG CGG TTC AG/3Bio/
ctrl_yeast_ACT1_WT_Prp22_DBR1_Prp18kd_exp49	AG	Prp22	wt	rep2	ACT1	FALSE	Prp18KD	6	/5Phos/WWWCTCGANNNNAGATCGGAAGAGCGTCGTGAT/iSp18/GGATCC /iSp18/TACTGAACCGC-3’	/5Phos/WN CGT AGA TCG GAA GAG CGG TTC AG/3Bio/
ctrl_yeast_ACT1_WT_Prp22_K512A_DBR1_Prp18kd_exp52	AG	Prp22	dn	rep1	ACT1	FALSE	Prp18KD	6	/5Phos/WWWGAAACNNNNAGATCGGAAGAGCGTCGTGAT/iSp18/GGATCC /iSp18/TACTGAACCGC-3’	/5Phos/WN AGG AGA TCG GAA GAG CGG TTC AG/3Bio/
ctrl_yeast_ACT1_WT_Prp22_K512A_DBR1_Prp18kd_exp53	AG	Prp22	dn	rep2	ACT1	FALSE	Prp18KD	6	/5Phos/WWWGAAACNNNNAGATCGGAAGAGCGTCGTGAT/iSp18/GGATCC /iSp18/TACTGAACCGC-3’	/5Phos/WN CTG AGA TCG GAA GAG CGG TTC AG/3Bio/
noUV_SMB1_FLAG_ACT1_AC_exp21	AC	SmB	wt	rep1	ACT1	TRUE	C	2	/5Phos/WWWCAGATNNNNAGATCGGAAGAGCGTCGTGAT/iSp18/GGATCC /iSp18/TACTGAACCGC-3’	/5Phos/AG ATC GGA AGA GCG GTT CAG AAA AAA AAA AAA /iAzideN/AA AAA AAA AAA A/3Bio/
noUV_SMB1_FLAG_UBC4_AC_short_exp8	AC	SmB	wt	rep1	UBC4	TRUE	C	2	/5Phos/WWWTGGATNNNNAGATCGGAAGAGCGTCGTGAT/iSp18/GGATCC /iSp18/TACTGAACCGC-3’	/5Phos/AG ATC GGA AGA GCG GTT CAG AAA AAA AAA AAA /iAzideN/AA AAA AAA AAA A/3Bio/
Prp16-FLAG_UBC4_AC_long_DBR1_exp23	AC	Prp16	wt	rep1	UBC4	TRUE	C	3	/5Phos/WWWACGCANNNNAGATCGGAAGAGCGTCGTGAT/iSp18/GGATCC /iSp18/TACTGAACCGC-3’	/5Phos/WN AGG AGA TCG GAA GAG CGG TTC AG/3Bio/
Prp16-G378A-FLAG_UBC4_WT_long_DBR1_exp24	WT	Prp16	dn	rep1	UBC4	TRUE	C	3	/5Phos/WWWACTTGNNNNAGATCGGAAGAGCGTCGTGAT/iSp18/GGATCC /iSp18/TACTGAACCGC-3’	/5Phos/WN CGT AGA TCG GAA GAG CGG TTC AG/3Bio/
Prp16_FLAG_ACT1_AC_DBR1_exp32	AC	Prp16	wt	rep3	ACT1	TRUE	C	3	/5Phos/WWWCAGATNNNNAGATCGGAAGAGCGTCGTGAT/iSp18/GGATCC /iSp18/TACTGAACCGC-3’	/5Phos/WN AGG AGA TCG GAA GAG CGG TTC AG/3Bio/
Prp16_FLAG_ACT1_AC_exp29	AC	Prp16	wt	rep1	ACT1	TRUE	C	3	/5Phos/WWWTATTCNNNNAGATCGGAAGAGCGTCGTGAT/iSp18/GGATCC /iSp18/TACTGAACCGC-3’	/5Phos/WN AGG AGA TCG GAA GAG CGG TTC AG/3Bio/
Prp16_FLAG_ACT1_AC_exp31	AC	Prp16	wt	rep2	ACT1	TRUE	C	3	/5Phos/WWWATCAGNNNNAGATCGGAAGAGCGTCGTGAT/iSp18/GGATCC /iSp18/TACTGAACCGC-3’	/5Phos/WN AGG AGA TCG GAA GAG CGG TTC AG/3Bio/
PRP16_FLAG_UBC4_AC_long_exp15	AC	Prp16	wt	rep3	UBC4	TRUE	C	3	/5Phos/WWWTTAAANNNNAGATCGGAAGAGCGTCGTGAT/iSp18/GGATCC /iSp18/TACTGAACCGC-3’	/5Phos/AG ATC GGA AGA GCG GTT CAG AAA AAA AAA AAA /iAzideN/AA AAA AAA AAA A/3Bio/
Prp16_FLAG_UBC4_AC_long_exp30	AC	Prp16	wt	rep2	UBC4	TRUE	C	3	/5Phos/WWWAAATGNNNNAGATCGGAAGAGCGTCGTGAT/iSp18/GGATCC /iSp18/TACTGAACCGC-3’	/5Phos/WN AGG AGA TCG GAA GAG CGG TTC AG/3Bio/
Prp16_G378A-FLAG_ACT1_AC_DBR1_exp32	AC	Prp16	dn	rep3	ACT1	TRUE	C	3	/5Phos/WWWCAGATNNNNAGATCGGAAGAGCGTCGTGAT/iSp18/GGATCC /iSp18/TACTGAACCGC-3’	/5Phos/WN CGT AGA TCG GAA GAG CGG TTC AG/3Bio/
Prp16_G378A-FLAG_ACT1_AC_exp31	AC	Prp16	dn	rep2	ACT1	TRUE	C	3	/5Phos/WWWATCAGNNNNAGATCGGAAGAGCGTCGTGAT/iSp18/GGATCC /iSp18/TACTGAACCGC-3’	/5Phos/WN CGT AGA TCG GAA GAG CGG TTC AG/3Bio/
Prp16_G378A-FLAG_ACT1_WT_DBR1_exp32	WT	Prp16	dn	rep3	ACT1	TRUE	C	3,4	/5Phos/WWWCCACANNNNAGATCGGAAGAGCGTCGTGAT/iSp18/GGATCC /iSp18/TACTGAACCGC-3’	/5Phos/WN CGT AGA TCG GAA GAG CGG TTC AG/3Bio/
Prp16_G378A-FLAG_ACT1_WT_exp31	WT	Prp16	dn	rep2	ACT1	TRUE	C	3,4	/5Phos/WWWCAAGCNNNNAGATCGGAAGAGCGTCGTGAT/iSp18/GGATCC /iSp18/TACTGAACCGC-3’	/5Phos/WN CGT AGA TCG GAA GAG CGG TTC AG/3Bio/
Prp16_G378A-FLAG_ACT1_WText20_DBR1_exp33	WT	Prp16	dn	rep1	ACT1	TRUE	ext20	4	/5Phos/WWWTCCGGNNNNAGATCGGAAGAGCGTCGTGAT/iSp18/GGATCC /iSp18/TACTGAACCGC-3’	/5Phos/WN GGA AGA TCG GAA GAG CGG TTC AG/3Bio/
Prp16_G378A-FLAG_ACT1_WText20_DBR1_exp43	WT	Prp16	dn	rep2	ACT1	TRUE	ext20	4	/5Phos/WWWCCCTGNNNNAGATCGGAAGAGCGTCGTGAT/iSp18/GGATCC /iSp18/TACTGAACCGC-3’	/5Phos/WN AGG AGA TCG GAA GAG CGG TTC AG/3Bio/
Prp16_G378A-FLAG_ACT1_WText40_DBR1_exp34	WT	Prp16	dn	rep1	ACT1	TRUE	ext40	4	/5Phos/WWWTCCGGNNNNAGATCGGAAGAGCGTCGTGAT/iSp18/GGATCC /iSp18/TACTGAACCGC-3’	/5Phos/WN CTG AGA TCG GAA GAG CGG TTC AG/3Bio/
Prp16_G378A-FLAG_ACT1_WText40_DBR1_exp44	WT	Prp16	dn	rep2	ACT1	TRUE	ext40	4	/5Phos/WWWCCCTGNNNNAGATCGGAAGAGCGTCGTGAT/iSp18/GGATCC /iSp18/TACTGAACCGC-3’	/5Phos/WN CTG AGA TCG GAA GAG CGG TTC AG/3Bio/
Prp16_G378A-FLAG_ACT1_WTextSL_DBR1_exp35	WT	Prp16	dn	rep1	ACT1	TRUE	extSL	4	/5Phos/WWWTGCCTNNNNAGATCGGAAGAGCGTCGTGAT/iSp18/GGATCC /iSp18/TACTGAACCGC-3’	/5Phos/WN TGC AGA TCG GAA GAG CGG TTC AG/3Bio/
Prp16_G378A-FLAG_ACT1_WTextSL_DBR1_exp45	WT	Prp16	dn	rep2	ACT1	TRUE	extSL	4	/5Phos/WWWCGATCNNNNAGATCGGAAGAGCGTCGTGAT/iSp18/GGATCC /iSp18/TACTGAACCGC-3’	/5Phos/WN AGG AGA TCG GAA GAG CGG TTC AG/3Bio/
Prp16_G378A-FLAG_UBC4_AC_long_DBR1_exp23	AC	Prp16	dn	rep1	UBC4	TRUE	C	3	/5Phos/WWWACGCANNNNAGATCGGAAGAGCGTCGTGAT/iSp18/GGATCC /iSp18/TACTGAACCGC-3’	/5Phos/WN CGT AGA TCG GAA GAG CGG TTC AG/3Bio/
Prp16_G378A_FLAG_ACT1_AC_exp29	AC	Prp16	dn	rep1	ACT1	TRUE	C	3	/5Phos/WWWTATTCNNNNAGATCGGAAGAGCGTCGTGAT/iSp18/GGATCC /iSp18/TACTGAACCGC-3’	/5Phos/WN CGT AGA TCG GAA GAG CGG TTC AG/3Bio/
Prp16_G378A_FLAG_ACT1_WT_exp29	WT	Prp16	dn	rep1	ACT1	TRUE	C	3	/5Phos/WWWTTAAANNNNAGATCGGAAGAGCGTCGTGAT/iSp18/GGATCC /iSp18/TACTGAACCGC-3’	/5Phos/WN CGT AGA TCG GAA GAG CGG TTC AG/3Bio/
PRP16_G378A_FLAG_UBC4_AC_long_exp15	AC	Prp16	dn	rep3	UBC4	TRUE	C	3	/5Phos/WWWAAGGTNNNNAGATCGGAAGAGCGTCGTGAT/iSp18/GGATCC /iSp18/TACTGAACCGC-3’	/5Phos/AG ATC GGA AGA GCG GTT CAG AAA AAA AAA AAA /iAzideN/AA AAA AAA AAA A/3Bio/
Prp16_G378A_FLAG_UBC4_AC_long_exp30	AC	Prp16	dn	rep2	UBC4	TRUE	C	3	/5Phos/WWWAAATGNNNNAGATCGGAAGAGCGTCGTGAT/iSp18/GGATCC /iSp18/TACTGAACCGC-3’	/5Phos/WN CGT AGA TCG GAA GAG CGG TTC AG/3Bio/
PRP16_G378A_FLAG_UBC4_WT_long_exp16	WT	Prp16	dn	rep3	UBC4	TRUE	C	3	/5Phos/WWWACTTGNNNNAGATCGGAAGAGCGTCGTGAT/iSp18/GGATCC /iSp18/TACTGAACCGC-3’	/5Phos/AG ATC GGA AGA GCG GTT CAG AAA AAA AAA AAA /iAzideN/AA AAA AAA AAA A/3Bio/
Prp16_G378A_FLAG_UBC4_WT_long_exp30	WT	Prp16	dn	rep2	UBC4	TRUE	C	3	/5Phos/WWWAAGGTNNNNAGATCGGAAGAGCGTCGTGAT/iSp18/GGATCC /iSp18/TACTGAACCGC-3’	/5Phos/WN CGT AGA TCG GAA GAG CGG TTC AG/3Bio/
Prp22-FLAG-His_yeast_ACT1_dG_Prp22_DBR1_exp39	DG	Prp22	wt	rep1	ACT1	TRUE	Cstar	5,6	/5Phos/WWWAATACNNNNAGATCGGAAGAGCGTCGTGAT/iSp18/GGATCC /iSp18/TACTGAACCGC-3’	/5Phos/WN AGG AGA TCG GAA GAG CGG TTC AG/3Bio/
Prp22-FLAG-His_yeast_ACT1_dG_Prp22_DBR1_exp41	DG	Prp22	wt	rep2	ACT1	TRUE	Cstar	5,6	/5Phos/WWWACTTGNNNNAGATCGGAAGAGCGTCGTGAT/iSp18/GGATCC /iSp18/TACTGAACCGC-3’	/5Phos/WN AGG AGA TCG GAA GAG CGG TTC AG/3Bio/
Prp22-FLAG_UBC4_dG_long_DBR1_exp37	DG	Prp22	wt	rep1	UBC4	TRUE	Cstar	5	/5Phos/WWWTATTCNNNNAGATCGGAAGAGCGTCGTGAT/iSp18/GGATCC /iSp18/TACTGAACCGC-3’	/5Phos/WN GTC AGA TCG GAA GAG CGG TTC AG/3Bio/
Prp22-FLAG_UBC4_dG_long_DBR1_exp38	DG	Prp22	wt	rep2	UBC4	TRUE	Cstar	5	/5Phos/WWWTTAAANNNNAGATCGGAAGAGCGTCGTGAT/iSp18/GGATCC /iSp18/TACTGAACCGC-3’	/5Phos/WN GTC AGA TCG GAA GAG CGG TTC AG/3Bio/
Prp22_K512A_FLAG_UBC4_WT54_Prp22_K512A_exp28	WT	Prp22	dn	rep1	UBC4	TRUE	P	5	/5Phos/WWWTGCCTNNNNAGATCGGAAGAGCGTCGTGAT/iSp18/GGATCC /iSp18/TACTGAACCGC-3’	/5Phos/WN CGT AGA TCG GAA GAG CGG TTC AG/3Bio/
Prp22_K512A_yeast_ACT1_dG_DBR1_Prp18kd_exp50	DG	Prp22	dn	rep1	ACT1	TRUE	Prp18KD	6	/5Phos/WWWCTGTGNNNNAGATCGGAAGAGCGTCGTGAT/iSp18/GGATCC /iSp18/TACTGAACCGC-3’	/5Phos/WN TTA AGA TCG GAA GAG CGG TTC AG/3Bio/
Prp22_K512A_yeast_ACT1_dG_DBR1_Prp18kd_exp51	DG	Prp22	dn	rep2	ACT1	TRUE	Prp18KD	6	/5Phos/WWWCTGTGNNNNAGATCGGAAGAGCGTCGTGAT/iSp18/GGATCC /iSp18/TACTGAACCGC-3’	/5Phos/WN CGT AGA TCG GAA GAG CGG TTC AG/3Bio/
Prp22_K512A_yeast_ACT1_WT_DBR1_Prp18kd_exp52	AG	Prp22	dn	rep1	ACT1	TRUE	Prp18KD	6	/5Phos/WWWGAAACNNNNAGATCGGAAGAGCGTCGTGAT/iSp18/GGATCC /iSp18/TACTGAACCGC-3’	/5Phos/WN TTA AGA TCG GAA GAG CGG TTC AG/3Bio/
Prp22_K512A_yeast_ACT1_WT_DBR1_Prp18kd_exp53	AG	Prp22	dn	rep2	ACT1	TRUE	Prp18KD	6	/5Phos/WWWGAAACNNNNAGATCGGAAGAGCGTCGTGAT/iSp18/GGATCC /iSp18/TACTGAACCGC-3’	/5Phos/WN CGT AGA TCG GAA GAG CGG TTC AG/3Bio/
Prp22_K521A-FLAG-His_yeast_ACT1_3xMS2_Prp22_K512A_DBR1_exp40	WT	Prp22	dn	rep2	ACT1	TRUE	P	5	/5Phos/WWWACGCANNNNAGATCGGAAGAGCGTCGTGAT/iSp18/GGATCC /iSp18/TACTGAACCGC-3’	/5Phos/WN GTC AGA TCG GAA GAG CGG TTC AG/3Bio/
Prp22_K521A-FLAG-His_yeast_ACT1_3xMS2_Prp22_K512A_DBR1_exp42	WT	Prp22	dn	rep1	ACT1	TRUE	P	5	/5Phos/WWWAGAGCNNNNAGATCGGAAGAGCGTCGTGAT/iSp18/GGATCC /iSp18/TACTGAACCGC-3’	/5Phos/WN GTC AGA TCG GAA GAG CGG TTC AG/3Bio/
Prp22_K521A-FLAG-His_yeast_ACT1_dG_Prp22_K512A_DBR1_exp39	DG	Prp22	dn	rep1	ACT1	TRUE	Cstar	5,6	/5Phos/WWWAATACNNNNAGATCGGAAGAGCGTCGTGAT/iSp18/GGATCC /iSp18/TACTGAACCGC-3’	/5Phos/WN CTG AGA TCG GAA GAG CGG TTC AG/3Bio/
Prp22_K521A-FLAG-His_yeast_ACT1_dG_Prp22_K512A_DBR1_exp41	DG	Prp22	dn	rep2	ACT1	TRUE	Cstar	5,6	/5Phos/WWWACTTGNNNNAGATCGGAAGAGCGTCGTGAT/iSp18/GGATCC /iSp18/TACTGAACCGC-3’	/5Phos/WN CTG AGA TCG GAA GAG CGG TTC AG/3Bio/
Prp22_K521A-FLAG_UBC4_dG_long_DBR1_exp37	DG	Prp22	dn	rep1	UBC4	TRUE	Cstar	5	/5Phos/WWWTATTCNNNNAGATCGGAAGAGCGTCGTGAT/iSp18/GGATCC /iSp18/TACTGAACCGC-3’	/5Phos/WN CTG AGA TCG GAA GAG CGG TTC AG/3Bio/
Prp22_K521A-FLAG_UBC4_dG_long_DBR1_exp38	DG	Prp22	dn	rep2	UBC4	TRUE	Cstar	5	/5Phos/WWWTTAAANNNNAGATCGGAAGAGCGTCGTGAT/iSp18/GGATCC /iSp18/TACTGAACCGC-3’	/5Phos/WN CTG AGA TCG GAA GAG CGG TTC AG/3Bio/
Prp22_K521A-FLAG_UBC4_WT54_DBR1_exp36	WT	Prp22	dn	rep2	UBC4	TRUE	P	5	/5Phos/WWWTGCCTNNNNAGATCGGAAGAGCGTCGTGAT/iSp18/GGATCC /iSp18/TACTGAACCGC-3’	/5Phos/WN GTC AGA TCG GAA GAG CGG TTC AG/3Bio/
Prp22_yeast_ACT1_dG_DBR1_Prp18kd_exp46	DG	Prp22	wt	rep1	ACT1	TRUE	Prp18KD	6	/5Phos/WWWCGTATNNNNAGATCGGAAGAGCGTCGTGAT/iSp18/GGATCC /iSp18/TACTGAACCGC-3’	/5Phos/WN AGG AGA TCG GAA GAG CGG TTC AG/3Bio/
Prp22_yeast_ACT1_dG_DBR1_Prp18kd_exp47	DG	Prp22	wt	rep2	ACT1	TRUE	Prp18KD	6	/5Phos/WWWCGTATNNNNAGATCGGAAGAGCGTCGTGAT/iSp18/GGATCC /iSp18/TACTGAACCGC-3’	/5Phos/WN GTC AGA TCG GAA GAG CGG TTC AG/3Bio/
Prp22_yeast_ACT1_WT_DBR1_Prp18kd_exp48	AG	Prp22	wt	rep1	ACT1	TRUE	Prp18KD	6	/5Phos/WWWCTCGANNNNAGATCGGAAGAGCGTCGTGAT/iSp18/GGATCC /iSp18/TACTGAACCGC-3’	/5Phos/WN AGG AGA TCG GAA GAG CGG TTC AG/3Bio/
Prp22_yeast_ACT1_WT_DBR1_Prp18kd_exp49	AG	Prp22	wt	rep2	ACT1	TRUE	Prp18KD	6	/5Phos/WWWCTCGANNNNAGATCGGAAGAGCGTCGTGAT/iSp18/GGATCC /iSp18/TACTGAACCGC-3’	/5Phos/WN GTC AGA TCG GAA GAG CGG TTC AG/3Bio/
SMB1_FLAG_ACT1_AC_exp21	AC	SmB	wt	rep1	ACT1	TRUE	C	2	/5Phos/WWWCAAGCNNNNAGATCGGAAGAGCGTCGTGAT/iSp18/GGATCC /iSp18/TACTGAACCGC-3’	/5Phos/AG ATC GGA AGA GCG GTT CAG AAA AAA AAA AAA /iAzideN/AA AAA AAA AAA A/3Bio/
SMB1_FLAG_His_UBC4_AC_short_exp8	AC	SmB	wt	rep1	UBC4	TRUE	C	2	/5Phos/WWWTCTACNNNNAGATCGGAAGAGCGTCGTGAT/iSp18/GGATCC /iSp18/TACTGAACCGC-3’	/5Phos/AG ATC GGA AGA GCG GTT CAG AAA AAA AAA AAA /iAzideN/AA AAA AAA AAA A/3Bio/
