# Supplementary material for: psiCLIP reveals dynamic RNA binding by DEAH-box helicases before and after exon ligation
Source: Nat Commun. 2021 Mar 5;12:1488. doi: 10.1038/s41467-021-21745-9 (PMC7935899; doi:10.1038/s41467-021-21745-9)
Supplement: Supplementary file 5 — Source data [file 41467_2021_21745_MOESM5_ESM.xlsx]

## Sheet: Figure 1b
Figure 1b
	type:	radio blot showing RNA labelled with 33P

## Sheet: Figure 1c
Figure 1c
	type:	anti-FLAG Western blot

## Sheet: Figure 4a,b,c,d
Figure 4a,b,c,d
	type:	denaturing PAGE (Cy5-label)

## Sheet: Figure S1b
Supplementary figure 1b
	type:	radio blot showing RNA labelled with 33P

## Sheet: Figure S3b
Supplementary figure 3b
	type:	denaturing PAGE (Cy5-label)

## Sheet: Figure S4a
Supplementary figure 4a
	type:	anti-FLAG Western blot
	type:	SDS-PAGE (gel scanned for Cy-5 before blotting)

## Sheet: Figure S7a
Supplementary figure 7a
	type:	denaturing PAGE (Cy5-label)

## Sheet: Figure S7b
Supplementary figure S7b
	type:	denaturing PAGE (Cy5-label)

## Sheet: Figure S7c
Supplementary figure S7b
	type:	denaturing PAGE (Cy5-label)
